# Supplementary material for: Gambogenic Acid Suppresses Malignant Progression of Non-Small Cell Lung Cancer via GCH1-Mediated Ferroptosis
Source: Pharmaceuticals (Basel). 2025 Mar 6;18(3):374. doi: 10.3390/ph18030374 (PMC11944504; doi:10.3390/ph18030374)
Supplement: Supplementary file 1 [file pharmaceuticals-18-00374-s001.zip]

Archive with 1 entries (1 files):
- pharmaceuticals-3481249-supplementary.pdf
